# Supplementary material for: Comparative and Phylogenetic Analysis of the Complete Chloroplast Genomes of Lithocarpus Species (Fagaceae) in South China
Source: Genes (Basel). 2025 May 22;16(6):616. doi: 10.3390/genes16060616 (PMC12192078; doi:10.3390/genes16060616)
Supplement: Supplementary file 1 [file genes-16-00616-s001.zip › Supplementary Table S1.xlsx]

## Sheet: Sheet1
Table S1 Species information and accession numbers of the chloroplast genomes used in the phylogenetic analysis.
S.No	Species	Accession
1	lithocarpus konishii	ON422319.1	1		Lithocarpus calophyllus	PP234612.1
2	Lithocarpus dealbatus	MZ322408.1	1		Lithocarpus corneus	PP234614.1
3	Lithocarpus litseifolius	OM048987.1	1		Lithocarpus crassifolius	PP234613.1
4	Lithocarpus longinux	NC_062048.1	1		Lithocarpus litseifolius	NC_063927.1
5	Lithocarpus balansae	KP299291.1	1		Lithocarpus longanoides	PV191269
6	Lithocarpus hancei	NC_060413.1	1		Lithocarpus longipedicellatus	PP234611.1
7	Lithocarpus polystachyus	OL569560.1	1		Lithocarpus oleifolius	OR805597.1
8	Lithocarpus glaber	MZ750954.1	1		Lithocarpus uvariifolius	PP234615.1
9	Lithocarpus pachyphyllus var. fruticosus	MW801367.1
10	Lithocarpus obscurus	OM112297.1
11	Lithocarpus cleistocarpus	OM112297.1
12	Lithocarpus craibianus	OM112298.1
13	Lithocarpus fenestratus	OM112300.1
14	Lithocarpus fenzelianus	OM388302.1
15	Lithocarpus skanianus	OM388304.1
16	Fagus japonica var. multinervis	MN894556
17	Fagus crenata	MH171101.2
18	Fagus longipetiolata	MZ562567
19	Fagus engleriana	NC_036929.1
20	Fagus hayatae	MW846258.1
21	Fagus sylvatica	NC_041437.1
22	Fagus lucida	MZ463069.1
23	Castanea mollissima	MK352487.1	1
24	Castanea crenata	NC_054203.1	1
25	Castanea henryi	MH998384.1	1
26	Castanea seguinii	NC_039749.1	1
27	Castanea sativa	NC_054204.1	1
28	Quercus shennongii	NC_068538.1	1
29	Quercus pachyloma	NC_068537.1	1
30	Quercus hypargyrea	OP450823.1
31	Quercus gilva	OP450822.1
32	Quercus fleuryi	OP450821.1
33	Quercus myrsinifolia	OP450819.1	1
34	Quercus jenseniana	OP442516.1	1
35	Quercus acuta	NC_054352.1
36	Quercus fenchengensis	NC_048513.1
37	Quercus robur cultivar Fastigiata	NC_046388.1
38	Quercus dentata	NC_039725.1
39	Quercus variabilis	NC_031356.1	1
40	Quercus acutissima	MH899015.1
41	Quercus glauca	OP450818.1	1
42	Quercus stewardiana	MN199023.1	1
43	Quercus sessilifolia	MZ382817.1	1
44	Quercus aliena	KU240007.1
45	Quercus turbinella	OQ835463.1	1
46	Quercus obovatifolia	NC_039972.1
47	Quercus chenii	NC_039428.1	1
48	Quercus tungmaiensis	NC_036936.1
49	Quercus ciliaris	MN199024.1
50	Quercus oxyodon	OQ534363.1	1
51	Quercus phellos	NC_069212.1	1
52	Quercus mongolica	NC_043858.1	1
53	Quercus mongolica subsp. Crispula	NC_049877.1
54	Quercus wutaishanica	NC_043857.1
55	Quercus ningangensis	ON303301.1
56	Quercus neglecta	ON258631.1
57	Quercus spinosa	KX911972.1
58	Quercus aquifolioides	KX911971.1
59	Quercus litseoides	NC_065782.1	1
60	Quercus baronii	KT963087.1	1
61	Quercus longispica	OR188402.1
62	Quercus griffithii	OR188399.1
63	Quercus franchetii	OR188396.1
64	Quercus dolicholepis	OR188392.1	1
65	Quercus cocciferoides	OR188390.1	1
66	Quercus argyrotricha	NC_073549.1	1
67	Quercus chungii	OQ534365.1
68	Quercus glaucoides	OQ534362.1
69	Quercus lamellosa	OQ534360.1
70	Quercus austroglauca	NC_069211.1	1
71	Quercus gambleana	NC_069210.1	1
72	Quercus coccinea	NC_047481.1	1
73	Quercus yunnanensis	MW876863.1
74	Quercus fabri	MK922346.1	1
75	Quercus aliena var. acutiserrata	KU240008.1	1
76	Quercus stellata	MK105467.1
77	Quercus rubra	MK105463.1
78	Quercus palustris	MK105461.1
79	Quercus macrocarpa	MK105459.1	1
80	Quercus gambelii	MK105457.1	1
81	Quercus × morehus	NC_062093.1
82	Quercus kelloggii	NC_062092.1	1
83	Quercus wislizeni	NC_062091.1	1
84	Quercus virginiana	NC_050972.1	1
85	Quercus bawanglingensis	NC_046583.1	1
86	Quercus senescens	MW829657.1
87	Quercus semecarpifolia	MW829656.1
88	Quercus rehderiana	MW829655.1
89	Quercus monimotricha	MW829654.1	1
90	Quercus engleriana	MW829653.1	1
91	Quercus agrifolia var. agrifolia	OK634019.1
92	Quercus lobata	CM012305.2	1
93	Quercus phillyraeoides	NC_048488.1
94	Quercus tarokoensis	NC_036370.1	1
95	Quercus serrata	MN602452.1	1
96	Quercus acrodonta	MW553099.1	1
97	Quercus dentata subsp. stewardii	MK922352.1	1
98	Quercus schottkyana	MW450872.1	1
99	Quercus delavayi	MW450870.1	1
100	Quercus saravanensis	MW411183.1
101	Quercus pannosa	NC_050963.1
102	Quercus edithiae	KU382355.1	1
103	Quercus kerrii	NC_068858.1	1
104	Quercus sichourensis	OK638154.1
105	Quercus serrata var. brevipetiolata	MK922351.1
106	Quercus malacotricha	MK922348.1
107	Quercus multinervis	NC_060380.1	1
108	Castanopsis sclerophylla	NC_044680.1	1
109	Castanopsis hainanensis	NC_037389
110	Castanopsis hystrix	NC_061039.1	1
111	Castanopsis carlesii	NC_057119.1	1
112	Castanopsis concinna	NC_033409.1	1
113	Castanopsis echinocarpa	NC_023801.1	1
114	Castanopsis fargesii	NC_047230.1	1
115	Castanopsis mekongensis	NC_053865.1	1
116	Castanopsis tibetana	NC_065324.1	1
117	Castanopsis fordii	OP081589.1	1
118	Castanopsis sieboldii	MZ028444.1	1
119	Castanopsis lamontii	OQ024218.1	1
120	Trigonobalanus doichangensis	NC_023959.1
121	Cyclobalanopsis edithae	NC_059007.1	1
	Lithocarpus oleifolius	OR805597.1	1
	Lithocarpus longanoides	PV191269.1	1
	Lithocarpus calophyllus	PP234612.1	1
	Lithocarpus litseifolius	NC_063927.1	1
	Lithocarpus crassifolius	PP234613.1	1
	Lithocarpus corneus	PP234614.1	1
	Lithocarpus uvariifolius	PP234615.1	1
	Lithocarpus longipedicellatus	PP234611.1	1
	Carpinus laxiflora	MK425701.1	1
	Morella salicifolia	NC_050270.1	1

## Sheet: Sheet2
Table S1 Species information and accession numbers of the chloroplast genomes used in the phylogenetic analysis.
S.No	Species	Accession
1	Lithocarpus balansae	KP299291.1
2	Lithocarpus fenestratus	OM112300
3	Lithocarpus grandifolius	PQ276659
4	Lithocarpus elizabethiae	PQ276667
5	Lithocarpus sphaerocarpus	PQ276658
6	Lithocarpus longzhouicus	PQ276670
7	Lithocarpus longinux	NC_062048.1
8	Lithocarpus longipedicellatus	PP234611.1
9	Lithocarpus areca	PQ276671
10	Lithocarpus fohaiensis	PQ276656
11	Lithocarpus pachylepis	PQ276660
12	Lithocarpus gymnocarpu	PQ276663
13	Lithocarpus glaber	MZ750954.1
14	Lithocarpus oleifolius	OR805597.1
15	Lithocarpus longanoides	PV191269.1
16	Lithocarpus hancei	NC_060413.1
17	Lithocarpus calophyllus	PP234612.1
18	Lithocarpus polystachyus	OL569560.1
19	Lithocarpus litseifolius	NC_063927.1
20	Lithocarpus crassifolius	PP234613.1
21	Lithocarpus konishii	ON422319.1
22	Lithocarpus corneus	PP234614.1
23	Lithocarpus uvariifolius	PP234615.1
24	Lithocarpus dealbatus	MZ322408.1
25	Lithocarpus cleistocarpus	OM112297.1
26	Castanopsis tibetana	NC_065324.1
27	Castanopsis fordii	OP081589.1
28	Castanopsis hystrix	NC_061039.1
29	Castanopsis concinna	NC_033409.1
30	Castanopsis sieboldii	MZ028444.1
31	Castanopsis sclerophylla	NC_044680.1
32	Castanopsis lamontii	OQ024218.1
33	Castanopsis fargesii	NC_047230.1
34	Castanopsis echinocarpa	NC_023801.1
35	Castanopsis carlesii	NC_057119.1
36	Castanopsis mekongensis	NC_053865.1
37	Castanea henryi	MH998384.1
38	Castanea crenata	NC_054203.1
39	Castanea mollissima	MK352487.1
40	Castanea seguinii	NC_039749.1
41	Castanea sativa	NC_054204.1
42	Quercus delavayi	MW450870.1
43	Quercus schottkyana	MW450872.1
44	Quercus oxyodon	OQ534363.1
45	Quercus gambleana	NC_069210.1
46	Quercus jenseniana	OP442516.1
47	Quercus kerrii	NC_068858.1
48	Quercus austroglauca	NC_069211.1
49	Quercus glauca	OP450818.1
50	Quercus argyrotricha	NC_073549.1
51	Quercus cocciferoides	OR188390.1
52	Quercus dolicholepis	OR188392.1
53	Quercus monimotricha	MW829654.1
54	Quercus baronii	KT963087.1
55	Quercus acrodonta	MW553099.1
56	Quercus variabilis	NC_031356.1
57	Quercus chenii	NC_039428.1
58	Quercus tarokoensis	NC_036370.1
59	Quercus bawanglingensis	NC_046583.1
60	Quercus engleriana	MW829653.1
61	Quercus lobata	CM012305.2
62	Quercus gambelii	MK105457.1
63	Quercus macrocarpa	MK105459.1
64	Quercus turbinella	OQ835463.1
65	Quercus virginiana	NC_050972.1
66	Quercus coccinea	NC_047481.1
67	Quercus phellos	NC_069212.1
68	Quercus wislizeni	NC_062091.1
69	Quercus kelloggii	NC_062092.1
70	Carpinus laxiflora	MK425701.1
71	Morella salicifolia	NC_050270.1
